# Supplementary material for: Direct Oral FXa Inhibitors Binding to Human Serum Albumin: Spectroscopic, Calorimetric, and Computational Studies
Source: Int J Mol Sci. 2023 Mar 3;24(5):4900. doi: 10.3390/ijms24054900 (PMC10002493; doi:10.3390/ijms24054900)
Supplement: Supplementary file 1 [file ijms-24-04900-s001.zip]

Archive with 1 entries (1 files):
- ijms-2165522-supplementary.pdf
